# Supplementary material for: Time Adaptation Shows Duration Selectivity in the Human Parietal Cortex
Source: PLoS Biol. 2015 Sep 17;13(9):e1002262. doi: 10.1371/journal.pbio.1002262 (PMC4574920; doi:10.1371/journal.pbio.1002262)
Supplement: S1 Data — (XLSX) [file pbio.1002262.s001.xlsx]

## Sheet: Fig 1
(B, left, blue data points)						(B, right, blue data points)
167ms	283ms	400ms	533ms	650ms		SS	CC	SC	CS
3.125	46.875	81.25	18.75	0		92.3077	97.4359	5	0
3.44828	76.6667	96.7742	75	16.129		92.3077	92.3077	7.5	2.5
17.2414	64.5161	89.6552	62.069	48.3871		90.9091	96.9697	14.2857	12.8205
34.4828	76.9231	74.0741	50	18.5185		83.3333	89.4737	5.71429	19.4444
14.2857	85.7143	87.5	41.3793	9.67742		88.8889	92.1053	5.55556	14.2857
6.25	50	68.75	28.125	16.129		90	90	2.5641	0
10	68.75	77.4194	43.75	26.6667		97.2973	100	2.77778	2.63158
0	70.9677	93.75	84.375	43.3333		100	100	0	0
0	54.8387	75	21.875	0		100	100	0	2.5
0	48.3871	58.0645	15.625	15.625		100	92.5	10	10
19.3548	32.2581	93.5484	76.6667	41.9355		90	84.6154	12.8205	10
18.75	68.9655	100	58.0645	37.5		94.7368	100	11.1111	2.5641
(B, left, red data points)						(B, right, red data points)
250ms	433ms	600ms	783ms	967ms		SS	CC	SC	CS
9.375	62.5	93.75	58.0645	12.5		97.2973	94.8718	0	0
3.125	12.5	87.5	90.625	12.5		92.3077	94.8718	7.5	7.5
45.1613	90.3226	90.3226	30	6.45161		89.7436	95	2.7027	5.12821
19.3548	77.4194	90.3226	63.3333	6.66667		94.7368	89.4737	5.12821	2.63158
15.625	90.625	100	67.7419	25		89.7436	100	17.9487	10.5263
19.3548	93.75	93.75	43.75	6.25		97.5	100	2.5	7.69231
6.25	59.375	90.625	46.875	13.7931		92.3077	100	5.12821	12.8205
12.9032	100	74.1935	15.625	9.375		94.8718	95	5	5
3.125	65.625	87.5	46.875	6.25		97.5	92.5	7.5	12.5
6.45161	66.6667	90.625	40.625	6.66667		92.5	94.8718	2.63158	2.5641
6.25	50	87.5	53.125	16.129		97.5	92.5	10	2.5641
0	68.75	84.375	25	12.9032		87.1795	97.5	7.5	7.69231
0	18.75	90.625	34.375	0		100	97.5	10.2564	5
3.125	61.2903	73.3333	32.2581	6.45161		100	100	0	5.12821

## Sheet: Fig 2
(B)
167ms	283ms	400ms	533ms	650ms
6.97638	-6.47358	-5.90812	-3.23337	4.48927
-11.908	-8.29072	-1.38901	1.60066	-7.76312
-4.29314	-4.80152	6.09092	3.80434	7.30195
4.18996	-3.51782	5.95696	1.38598	-1.35146
3.21671	-5.17418	3.14862	-8.86283	5.5649
-8.03598	0.258296	-1.33828	-5.30346	-2.39527
-3.62223	-0.364061	-14.8647	-15.5044	-3.41608
-2.13019	7.15597	-2.90971	1.72572	-11.0313
1.67237	-16.065	-36.6787	-25.3418	-5.89043
11.6285	-6.98686	-9.00125	1.90936	-7.69893
5.08815	8.36681	-4.49617	6.06717	-17.9748
4.66175	3.26715	0.788551	-5.86899	4.75048
(D)
250ms	433ms	600ms	783ms	967ms
2.96255	-11.4968	-19.8618	-12.3243	-18.3377
1.47629	-14.7004	-10.7932	-8.13317	-18.5668
-3.18587	2.55803	-9.80195	-13.1778	1.04392
-4.64347	0.0398036	-3.01322	-16.626	-11.1665
-8.33245	-16.4249	-9.7898	2.76097	-3.74003
-4.76016	-8.15198	-7.71669	-3.98424	0.545325
-5.16278	-1.71714	-11.7113	-15.1173	0.791158
-1.23419	-4.05221	-7.1891	-4.64009	-9.99672
-10.9889	-15.6716	-5.84699	-16.4775	-9.95236
-6.22149	-15.7496	-14.055	-13.6543	-25.3959
-4.67516	-4.82057	-8.86784	-12.2967	-5.51374
-1.39626	-6.96151	-2.8733	-9.00517	-1.61343
-6.18767	-8.19936	0.278069	-0.406449	-5.35969
-15.9783	-16.4206	-23.3442	-20.2182	-5.52428

## Sheet: Fig 3
(B)
167ms	283ms	400ms	533ms	650ms
14.9506	-0.674008	0.161869	-14.3048	-9.75682
1.40051	4.66682	1.93217	-6.2305	0.139527
-0.732276	-6.64527	-6.4881	-10.4329	1.40284
-3.11933	0.638306	-3.72011	7.39445	-3.41848
6.99504	-3.91492	-0.254413	13.8725	7.39035
-1.83564	0.1697	-2.5951	-2.27659	-1.26833
0.0623449	-2.08212	1.99149	0.392985	-7.0801
-4.3628	-3.5143	-1.7872	-1.82043	-1.09908
-6.71843	-0.784562	-7.17981	-6.01765	-2.51655
8.92618	-12.4	-4.43984	-6.23471	5.84611
-1.67366	-2.4238	5.55491	-1.81545	-3.75613
0.0760242	-2.13812	-9.64829	-3.46963	-2.42388
(D)
250ms	433ms	600ms	783ms	967ms
3.02161	-0.0979577	-4.94805	-2.56587	-2.21962
2.13811	1.50009	-2.47329	-0.938456	0.933438
3.66731	4.71344	2.13153	4.74617	0.00509014
-8.71041	-3.0975	-6.87321	7.21184	-3.85066
5.12155	-3.97964	2.33818	3.92746	0.226087
6.87324	-3.06917	1.07999	-11.4115	-5.84929
-3.7466	-0.67196	2.85434	1.1696	-5.36641
4.95641	7.71985	0.197156	-3.5323	-5.25343
5.28695	-3.55766	-5.71112	-1.56342	0.105663
7.72737	2.42746	-1.40107	-0.923233	-5.33348
0.817695	-0.578349	1.24895	-2.4729	-0.0452498
5.76964	-3.51099	-4.81444	-5.86092	4.70227
-1.00999	-3.98506	-3.67328	-0.217363	-0.64048
-1.15435	-7.46097	-1.42355	-5.92583	2.43836

## Sheet: Fig 4
(B)
50pix	56pix	60pix	64pix	70pix
2.5	61.5385	71.7949	35.8974	0
2.5	53.8462	86.8421	20	2.5
25.641	89.7436	87.1795	55	12.8205
28.2051	80	76.9231	65	12.5
7.5	92.5	97.4359	40	2.5
7.5	87.1795	97.4359	48.7179	2.5
12.5	87.5	97.4359	47.5	5
15	82.0513	100	38.4615	0
40	69.2308	82.5	47.5	7.69231
0	77.5	95	76.3158	2.5
10	85	87.5	35	7.5
2.5	47.5	75	10	2.5
2.5	50	90	15	2.5

## Sheet: Fig 5
(A)						(B)
50pix	56pix	60pix	64pix	70pix		50pix	56pix	60pix	64pix	70pix
-3.74623	-2.22231	-0.156722	-3.06077	-6.72188		-3.80592	-7.88855	-2.89002	-8.05636	-7.07336
1.2196	-11.7897	2.31877	2.49919	3.12584		-0.0222197	-17.1513	-4.45332	3.55438	-7.12707
0.221197	-5.92361	-1.77483	-5.45804	-3.62186		3.79077	-1.52769	-5.23149	-11.5978	-2.39216
-8.96295	-1.61588	-2.48264	-0.449722	-2.34715		-7.42043	-5.66483	-2.65805	-4.33246	-5.74395
-2.2111	0.306982	-2.96801	-1.06746	-5.49709		0.15916	1.04167	-2.13208	-0.496726	-5.31854
-5.50346	-4.76392	-5.95798	-0.508614	-0.76027		-7.40608	-4.21119	-6.53469	1.26598	-5.17095
-1.38368	-3.2019	-3.26973	-6.26637	-1.46513		-4.633	-5.52427	-6.19262	-5.7121	-4.109
-0.348295	0.952178	-5.96775	-4.15665	0.394945		-5.38557	-0.285272	-3.60769	-7.71941	-1.53595
-4.5175	-2.1679	-3.00805	-5.96985	-2.51555		-7.77786	-5.36222	-6.03888	-11.5832	-4.89
-5.52643	-5.30414	-2.88869	-2.66286	-2.95543		-11.7604	-6.7019	-9.61521	-4.494	-5.21075
-0.90613	-2.46528	-1.98423	-2.82751	-2.67115		-4.69782	-1.38073	-2.53533	-1.97384	-3.95155
-5.42211	-4.06763	-3.64128	-6.57085	-3.3318		-8.79948	-5.30189	-5.52282	-7.38332	-3.64877
-1.92307	-7.85092	-5.50667	-6.74589	-0.678966		-2.58599	-15.5849	-11.2435	-16.5542	-0.18511
(C)						(D)
167ms	283ms	400ms	533ms	650ms		167ms	283ms	400ms	533ms	650ms
-1.55659	-4.8088	-1.21598	-1.11384	-7.2843		-3.83432	-9.94966	-4.3448	-2.26984	-8.48639
1.84179	2.95543	-0.802807	-1.69615	-4.23096		-7.80007	3.28957	-3.94369	-12.69	-2.88644
-1.15115	-2.37364	-1.46996	-3.89658	-7.49636		-4.51434	0.86384	-3.47939	-3.2771	-6.5858
-2.40866	-4.6118	-6.18913	-3.12525	0.547498		1.68838	-10.4399	-10.9494	-0.388152	-3.30601
1.65302	-4.75928	-0.531664	-5.75488	-1.68407		3.29613	-3.43825	2.9475	-8.55008	-0.780091
-2.16449	-4.4459	-2.12713	-3.1957	-4.20633		1.17301	-3.23019	-4.25396	-3.94889	-10.8375
0.805946	-5.26455	-5.80179	-0.488988	-3.67788		0.871633	-9.68499	-8.38249	0.979507	-8.78458
-4.29165	-1.28351	-2.60634	-1.12594	-0.481587		-6.38528	-6.98073	-0.644199	-2.71425	-2.57835
-4.46379	-2.12552	-5.67306	-3.7181	-2.25647		-7.21052	-8.42165	-3.62804	-9.07506	-7.1262
-4.86942	-6.67416	-1.5874	-3.5584	-2.7326		-10.2026	-13.9363	-6.66907	-7.9049	-0.230843
-3.05836	0.116559	-3.54546	-0.466798	-4.59294		-5.62199	-0.676512	-1.93002	-1.1938	-5.74025
0.152897	-3.30736	-8.07397	-5.5229	-6.88517		-3.98617	-4.83058	-10.2273	-5.01091	-6.8031
-3.85833	-1.03565	-8.8245	-5.11736	-2.84303		-6.98078	-5.2664	-14.3025	-9.14095	-8.65946

## Sheet: Fig 6
					(B)						(C)
					167ms	283ms	400ms	533ms	650ms		50pix	56pix	60pix	64pix	70pix
					-1.37318	-4.67013	-0.641987	-1.80543	-7.12378		-2.6211	-1.93084	-0.744724	-2.41214	-7.54937
					1.01465	4.32201	-0.963963	-0.99005	-5.38869		3.06718	-15.1352	3.20255	2.54249	3.18918
					-0.0666263	-3.11226	-2.45525	-4.4951	-8.13107		-2.10181	-6.14514	-0.123093	-5.97182	-4.1199
					-1.80915	-4.77583	-6.14514	-2.10059	0.0785371		-9.13466	-1.50932	-2.80167	0.814361	-2.2968
					2.51784	-5.89759	-1.23323	-6.49627	-4.44189		-2.18144	-0.511676	-3.48035	-3.26566	-6.76333
					-1.11288	-4.82176	-2.06269	-3.69508	-3.629		-6.52936	-3.69362	-5.39072	-1.02384	-0.260376
					-1.14764	-4.79969	-4.9798	-2.07551	-4.85851		-2.90527	-4.47177	-3.91402	-5.56485	-2.01626
					-4.3658	-1.7928	-1.89992	-1.84114	1.18969		0.944385	0.714264	-7.19331	-1.66646	-1.1514
					-2.88069	-2.93843	-6.22153	-3.87815	-2.00143		-5.07166	-1.15922	-4.22172	-5.87685	-1.49423
					-6.82875	-6.7506	0.444156	-6.26044	-4.8656		-7.15677	-5.99619	-2.99543	-2.76786	-5.98785
					-1.39836	-0.00394217	-3.98965	-0.0521657	-4.26584		1.4865	-2.65811	-2.03478	-3.42309	-2.73387
					0.0159933	-2.9939	-9.23258	-5.06844	-7.44837		-5.50015	-4.87776	-3.89293	-7.39895	-2.38808
					-3.18563	-0.593927	-10.8357	-5.35536	-0.993747		-2.64881	-7.58884	-5.22677	-8.18001	1.39452

## Sheet: Fig 7
(B, blue data points)				(B, red data points)
200ms	300ms	450ms		300ms	450ms	667ms
40	70	5		22.5	55	2.5
20	72.5	10		10	52.5	17.5
12.5	82.5	10		15.3846	85	15
32.5	42.5	52.5		35	77.5	57.5
37.5	77.5	65		43.5897	95	85
27.5	75	56.4103		67.5	82.5	25
22.5	70	7.5		30	52.5	7.5
40	95	57.5		42.5	90	55
12.5	85	10		52.5	90	22.5
5	52.5	5		15	60	7.5
12.5	37.5	2.5641		5	22.5	2.5
45	58.9744	20		40	47.5	10.5263
38.4615	42.5	25		37.5	40	5
80	92.5	55		60	90	47.5
50	97.5	55		62.5	82.5	30
35	67.5	17.5		45	72.5	37.5
12.5	85	15		27.5	87.5	15
5	55	25		7.5	67.5	45
22.5	85	57.5		50	90	27.5
15	40	0		10	37.5	10

## Sheet: Fig 8
(B, blue data points)				(B, red data points)
200ms	300ms	450ms		300ms	450ms	667ms
0.909018	-1.78504	-2.9174		2.209	-6.5784	-3.66822
-4.30797	4.31926	-4.08145		1.46105	-2.03452	3.11033
-2.65046	-4.83243	-2.45518		-6.82673	2.18186	-5.85556
-4.76436	-8.46156	2.07395		-4.30788	-9.05023	-6.43218
1.19836	2.67006	0.0614563		-2.64638	-1.62565	-0.249613
-5.11317	2.15089	6.11459		-6.34449	-2.99449	3.2138
1.43571	3.64393	-5.84061		-2.67209	-6.05141	-4.88746
-5.74496	-8.89542	-5.60345		-5.83963	-10.0907	-1.79063
-1.95466	5.05337	-7.42675		-1.82628	-6.45647	-16.2364
-0.973769	-6.80457	-3.93061		-4.25464	2.02607	2.5988
-3.94019	-6.69852	-1.19244		4.50373	-3.04212	5.33785
1.56462	-1.98005	-2.76068		-2.40363	4.30237	-2.68498
10.6773	-2.52993	-3.83667		-14.5479	-4.76817	-9.3269
-1.06934	-3.60017	0.764988		-1.34974	4.20409	-1.62631
-5.82791	-1.62377	-1.06346		-1.0198	-6.12871	1.7662
1.93144	-0.477586	-1.08909		-1.18304	-2.3709	2.2395
8.39404	-19.2766	-0.360114		5.77231	-5.11844	4.94249
2.4675	2.50207	-6.30287		-3.71468	-18.6329	3.26804
-0.219245	-3.82635	-1.3132		0.231107	-8.47561	-8.51685
-3.49927	-13.0366	-6.59955		-6.40184	-10.1726	2.63649

## Sheet: S1 Fig
(A)					(B)
SS	CC	SC	CS		SS	CC	SC	CS
-4.58605	0.88171	-9.16122	-5.25084		-15.7268	-5.81605	-13.7137	-20.1725
-11.896	-4.58466	0.813686	-2.0652		-12.9573	0.239913	-9.28484	2.862
0.628108	-7.27289	-13.8644	-4.72078		-1.97603	-13.3498	-7.41692	-4.989
3.90826	4.35747	-9.42355	1.43401		8.67097	-6.41005	-1.90152	-0.0762811
1.59186	-4.38166	-3.27314	5.0842		-9.37132	-10.6479	-2.1547	-3.00232
-6.48589	-10.7746	-17.4093	17.7423		-8.95746	-9.46046	-10.3465	-2.56178
-5.94917	-0.304826	-9.32783	-10.0992		4.70718	-18.4421	-17.0397	-11.921
-16.9717	1.52553	0.86472	-12.9131		-3.69753	-4.55255	-13.4582	-8.90643
-11.7989	-17.083	-4.09657	-13.0206		-14.6592	-3.38542	5.79146	-4.98507
3.40933	3.26261	-8.0714	-9.33079		-12.171	-21.9844	-10.0533	-12.2437
-12.2578	-4.32571	-8.61355	-20.2526		-9.97003	-8.17332	-9.49328	-6.83754
0.239831	-7.33225	-4.34543	-3.17489		-9.75193	-10.0449	-10.8733	-15.1655
					-10.1973	-5.38423	-11.1603	-2.90546
					-0.991767	-5.91366	-4.30942	-20.9813

## Sheet: S2 Fig
(B)					(C)
SS	CC	SC	CS		167ms	283ms	400ms	533ms	650ms
5.0686	-3.44575	-1.08807	12.003		-4.99227	-9.23553	-2.05719	2.19221	-3.84561
-4.83972	8.13666	2.84539	6.74469		0.0629738	-1.09979	-0.554861	-6.91789	-2.60262
-12.4381	-0.432234	-0.529229	-1.58474		0.087094	0.692627	-1.6799	-5.49124	-0.094966
-0.342064	-7.94824	-9.90895	-7.2249		4.91312	0.280903	5.64102	-5.02831	-2.38328
-5.66977	-2.2656	3.19453	2.2918		-5.65151	5.62166	-4.56632	0.889038	-0.0537261
-2.60983	-2.11892	-8.78388	-7.41099		8.31069	-1.32268	4.06607	7.18753	5.35111
-4.45367	-5.9431	4.5576	9.70201		-7.12622	11.4824	-16.1633	-2.09661	12.4159
-3.64089	-7.07218	0.178539	-2.55125		-1.74934	-2.5886	4.24082	-3.87178	-4.13195
-8.99577	-12.4097	0.624554	-5.17055		2.12798	-2.62588	-10.6232	-3.70136	-4.18217
-10.961	-2.1038	0.867289	-9.68238		0.78948	-3.90453	2.74051	-4.35351	-2.3151
-3.39443	1.00387	2.46653	-2.99453		-10.0768	-3.71549	-1.19412	-2.25093	3.22753
8.67073	-7.80566	6.6056	-6.27616		-2.98169	-1.94448	-2.16172	-0.0273303	-3.82265
